# Supplementary material for: The Effect of Self-Compatibility Factors on Interspecific Compatibility in Solanum Section Petota
Source: Plants (Basel). 2023 Apr 20;12(8):1709. doi: 10.3390/plants12081709 (PMC10144722; doi:10.3390/plants12081709)
Supplement: Supplementary file 1 [file plants-12-01709-s001.zip]

Archive with 1 entries (1 files):
- plants-2315333-supplementary.xlsx
