# Supplementary material for: The Effect of Self-Compatibility Factors on Interspecific Compatibility in Solanum Section Petota
Source: Plants (Basel). 2023 Apr 20;12(8):1709. doi: 10.3390/plants12081709 (PMC10144722; doi:10.3390/plants12081709)
Supplement: Supplementary file 1 [file plants-12-01709-s001.zip › plants-2315333-supplementary.xlsx]

## Sheet: Master Sheet
round	female	male	rep	longest	front	longesttofront
1	121_009	blb	1	0.199203	0.13124	373.66				password = potato
1	121_009	blb	2	0.251969	0.15426	485.68
1	121_009	blb	3	0.210931	0.11996	436.57
1	121_009	blb	4	NA	NA	NA
1	121_009	cmm	1	0.335486	0.263028	376.71
1	121_009	cmm	2	0.282681	0.244868	178.11
1	121_009	cmm	3	0.308242	0.27305	156.51
1	121_009	cmm	4	NA	NA	NA
1	121_009	jam	1	0.229362	0.178673	248.44
1	121_009	jam	2	0.245113	0.156837	450.39
1	121_009	jam	3	0.216275	0.151866	320.97
1	121_009	jam	4	NA	NA	NA
1	121_009	pnt	1	0.549667	0.333546	896.12
1	121_009	pnt	2	0.509205	0.283181	1089
1	121_009	pnt	3	0.487442	0.312112	812.14
1	121_009	pnt	4	NA	NA	NA
1	124_001	blb	1	0.463773	0.334918	603.79
1	124_001	blb	2	0.411861	0.272464	751.98
1	124_001	blb	3	0.481003	0.343782	744.99
1	124_001	blb	4	NA	NA	NA
1	124_001	cmm	1	0.378522	0.248859	558.64
1	124_001	cmm	2	0.306986	0.163688	591.4
1	124_001	cmm	3	0.364083	0.244694	517.33
1	124_001	cmm	4	NA	NA	NA
1	124_001	jam	1	0.32996	0.208154	541.51
1	124_001	jam	2	0.453242	0.230416	963.61
1	124_001	jam	3	0.440212	0.214948	914.22
1	124_001	jam	4	NA	NA	NA
1	124_001	pnt	1	0.782961	0.338851	2044.18
1	124_001	pnt	2	0.695931	0.301561	1944.27
1	124_001	pnt	3	0.480664	0.310358	755.61
1	124_001	pnt	4	NA	NA	NA
1	195.158	blb	1	0.464486	0.279451	956.53
1	195.158	blb	2	0.344581	0.211557	666.11
1	195.158	blb	3	0.459716	0.309564	710.02
1	195.158	blb	4	NA	NA	NA
1	195.158	cmm	1	0.327377	0.199282	570.9
1	195.158	cmm	2	0.326285	0.240771	365.09
1	195.158	cmm	3	0.465389	0.192432	1359.96
1	195.158	cmm	4	NA	NA	NA
1	195.158	jam	1	0.333781	0.275287	234.12
1	195.158	jam	2	0.6516	0.313384	1479.37
1	195.158	jam	3	0.371555	0.252046	565.21
1	195.158	jam	4	NA	NA	NA
1	195.158	pnt	1	0.367455	0.288088	371.014
1	195.158	pnt	2	0.265539	0.243976	103.863
1	195.158	pnt	3	NA	NA	NA
1	195.158	pnt	4	NA	NA	NA
1	195	blb	1	0.230826	0.13367	479
1	195	blb	2	0.169996	0.106312	305.06
1	195	blb	3	0.179538	0.114339	313.27
1	195	blb	4	NA	NA	NA
1	195	cmm	1	0.371474	0.224898	668.96
1	195	cmm	2	0.548226	0.248193	1226.43
1	195	cmm	3	0.322929	0.174435	711.99
1	195	cmm	4	NA	NA	NA
1	195	jam	1	0.268684	0.173194	409.71
1	195	jam	2	0.36189	0.201028	681.93
1	195	jam	3	0.35444	0.2041	628.247
1	195	jam	4	NA	NA	NA
1	195	pnt	1	0.408195	0.275429	494.95
1	195	pnt	2	0.461268	0.234684	992.14
1	195	pnt	3	0.444697	0.226449	1015.12
1	195	pnt	4	NA	NA	NA
1	blb	80-1	1	0.214934	0.156187	248.38
1	blb	80-1	2	0.270362	0.171403	408.73
1	blb	80-1	3	0.223099	0.149494	321.01
1	blb	80-1	4	NA	NA	NA
1	blb	m6	1	0.215178	0.157358	214.54
1	blb	m6	2	0.172794	0.134014	161.76
1	blb	m6	3	0.148467	0.0952469	217.68
1	blb	m6	4	NA	NA	NA
1	cmm	80-1	1	0.747896	0.634218	498.73
1	cmm	80-1	2	0.924224	0.688545	884.21
1	cmm	80-1	3	1	0.769999	940.96
1	cmm	80-1	4	NA	NA	NA
1	cmm	m6	1	0.722835	0.422918	1019.72
1	cmm	m6	2	0.939089	0.825201	416.22
1	cmm	m6	3	1	1	0
1	cmm	m6	4	NA	NA	NA
1	jam	80-1	1	0.757776	0.494104	1281.14
1	jam	80-1	2	0.565557	0.343527	1022.58
1	jam	80-1	3	1	0.72637	1232.64
1	jam	80-1	4	NA	NA	NA
1	jam	m6	1	1	0.79028	840.63
1	jam	m6	2	0.558655	0.379236	842.23
1	jam	m6	3	0.747289	0.635912	458.36
1	jam	m6	4	NA	NA	NA
1	pnt	80-1	1	0.695102	0.518206	910.77
1	pnt	80-1	2	0.681168	0.548183	720.54
1	pnt	80-1	3	0.291183	0.161529	646.22
1	pnt	80-1	4	NA	NA	NA
1	pnt	m6	1	0.807474	0.645759	810.89
1	pnt	m6	2	0.744208	0.531636	1119.83
1	pnt	m6	3	1	0.714651	1395.76
1	pnt	m6	4	NA	NA	NA
1	ver	80-1	1	1	0.959402	186.49
1	ver	80-1	2	1	1	0
1	ver	80-1	3	1	1	0
1	ver	80-1	4	NA	NA	NA
1	ver	blb	1	0.840618	0.655711	746.64
1	ver	blb	2	0.459319	0.333072	589.34
1	ver	blb	3	NA	NA	NA
1	ver	blb	4	NA	NA	NA
1	ver	cmm	1	0.884289	0.775215	544.06
1	ver	cmm	2	0.491501	0.375213	552.01
1	ver	cmm	3	0.618837	0.484204	629.54
1	ver	cmm	4	NA	NA	NA
1	ver	jam	1	0.7593	0.635815	606.95
1	ver	jam	2	0.707772	0.578752	552.48
1	ver	jam	3	0.861594	0.612058	1089.39
1	ver	jam	4	NA	NA	NA
1	ver	m6	1	0.775313	0.712481	298
1	ver	m6	2	0.800988	0.682715	567.14
1	ver	m6	3	0.594176	0.448496	731.77
1	ver	m6	4	NA	NA	NA
1	ver	pnt	1	0.876818	0.731981	659.73
1	ver	pnt	2	1	0.704266	1408.44
1	ver	pnt	3	1	1	0
1	ver	pnt	4	NA	NA	NA
2	121_009	blb	1	0.233908	0.14942	365.28
2	121_009	blb	2	0.192604	0.0913036	488.84
2	121_009	blb	3	0.272025	0.152056	557.95
2	121_009	blb	4	NA	NA	NA
2	121_009	cmm	1	0.427686	0.233119	819.3
2	121_009	cmm	2	0.472445	0.183064	1161.5
2	121_009	cmm	3	0.339013	0.226876	496.79
2	121_009	cmm	4	0.432882	0.225795	953.23
2	121_009	jam	1	0.379506	0.19594	796.87
2	121_009	jam	2	0.270031	0.174009	391.67
2	121_009	jam	3	0.283234	0.160887	602.61
2	121_009	jam	4	NA	NA	NA
2	121_009	pnt	1	0.405821	0.185295	873.12
2	121_009	pnt	2	0.311231	0.177161	557.26
2	121_009	pnt	3	0.37644	0.200358	705.48
2	121_009	pnt	4	NA	NA	NA
2	124_001	blb	1	0.291746	0.158041	571.51
2	124_001	blb	2	NA	NA	NA
2	124_001	blb	3	NA	NA	NA
2	124_001	blb	4	NA	NA	NA
2	124_001	cmm	1	0.352026	0.159745	852.7
2	124_001	cmm	2	0.591954	0.193867	1982.43
2	124_001	cmm	3	0.572485	0.209084	1531.53
2	124_001	cmm	4	0.481019	0.250541	1188.87
2	124_001	jam	1	0.406476	0.187955	908.42
2	124_001	jam	2	0.429582	0.246652	688.49
2	124_001	jam	3	0.344011	0.211167	567.59
2	124_001	jam	4	0.748866	0.266538	1960.05
2	124_001	pnt	1	0.700024	0.21879	2141.76
2	124_001	pnt	2	1	0.305526	2967.5
2	124_001	pnt	3	0.731641	0.248022	2103.69
2	124_001	pnt	4	NA	NA	NA
2	195.158	blb	1	0.425648	0.226552	777.43
2	195.158	blb	2	0.456564	0.25756	897.6
2	195.158	blb	3	3.69115	2.36507	505.66
2	195.158	blb	4	NA	NA	NA
2	195.158	cmm	1	0.280144	0.0900264	686.65
2	195.158	cmm	2	0.47675	0.210182	1203.51
2	195.158	cmm	3	0.301821	0.150293	639.08
2	195.158	cmm	4	NA	NA	NA
2	195.158	jam	1	0.502657	0.213592	1281.82
2	195.158	jam	2	0.595457	0.178769	1911.69
2	195.158	jam	3	0.391961	0.255727	577.87
2	195.158	jam	4	NA	NA	NA
2	195.158	pnt	1	0.684962	0.28136	1746.69
2	195.158	pnt	2	0.627315	0.231591	1804.22
2	195.158	pnt	3	0.63224	0.312899	1394.63
2	195.158	pnt	4	NA	NA	NA
2	195	blb	1	0.312273	0.152601	659.77
2	195	blb	2	0.387906	0.194929	869.02
2	195	blb	3	0.311267	0.214642	411.55
2	195	blb	4	NA	NA	NA
2	195	cmm	1	0.35967	0.165258	757.91
2	195	cmm	2	0.504471	0.267015	926.23
2	195	cmm	3	0.610534	0.263722	1359.84
2	195	cmm	4	NA	NA	NA
2	195	jam	1	0.37259	0.19599	765.408
2	195	jam	2	0.474321	0.183349	1219.83
2	195	jam	3	0.394986	0.217516	691.81
2	195	jam	4	0.493412	0.198484	1179.88
2	195	pnt	1	0.478172	0.242145	931.21
2	195	pnt	2	0.440588	0.238187	688.9
2	195	pnt	3	0.395832	0.189452	881.22
2	195	pnt	4	NA	NA	NA
2	blb	80-1	1	0.170571	0.113907	216.42
2	blb	80-1	2	0.247143	0.144888	391.19
2	blb	80-1	3	0.212263	0.126155	357.48
2	blb	80-1	4	NA	NA	NA
2	blb	m6	1	0.291099	0.201727	346.76
2	blb	m6	2	0.224818	0.15544	291.31
2	blb	m6	3	0.253792	0.182385	286.32
2	blb	m6	4	NA	NA	NA
2	cmm	80-1	1	1	0.540227	1609.69
2	cmm	80-1	2	1	0.638694	1361.58
2	cmm	80-1	3	0.982423	0.44251	2067.51
2	cmm	80-1	4	NA	NA	NA
2	cmm	m6	1	1	1	0
2	cmm	m6	2	1	1	0
2	cmm	m6	3	1	1	0
2	cmm	m6	4	NA	NA	NA
2	jam	80-1	1	0.856688	0.254971	2920.83
2	jam	80-1	2	0.656448	0.174771	2112.45
2	jam	80-1	3	0.895998	0.682802	880.97
2	jam	80-1	4	NA	NA	NA
2	jam	m6	1	1	0.494253	2198.3
2	jam	m6	2	0.733953	0.380889	1550.18
2	jam	m6	3	0.148685	0.0920444	251.89
2	jam	m6	4	NA	NA	NA
2	pnt	80-1	1	NA	NA	NA
2	pnt	80-1	2	0.705851	0.28916	2241.96
2	pnt	80-1	3	NA	NA	NA
2	pnt	80-1	4	NA	NA	NA
2	pnt	m6	1	0.735424	0.396087	1914.29
2	pnt	m6	2	0.80268	0.429374	1970.63
2	pnt	m6	3	NA	NA	NA
2	pnt	m6	4	NA	NA	NA
2	ver	80-1	1	NA	NA	NA
2	ver	80-1	2	NA	NA	NA
2	ver	80-1	3	NA	NA	NA
2	ver	80-1	4	NA	NA	NA
2	ver	jam	1	1	1	0
2	ver	jam	2	1	1	0
2	ver	jam	3	1	1	0
2	ver	jam	4	1	1	0
2	ver	blb	1	NA	NA	NA
2	ver	blb	2	0.837868	0.575987	1237.84
2	ver	blb	3	NA	NA	NA
2	ver	blb	4	1	0.811183	868.79
2	ver	blb	5	0.957938	0.680944	1320.75
2	ver	cmm	1	1	1	0
2	ver	cmm	2	1	1	0
2	ver	cmm	3	1	1	0
2	ver	cmm	4	NA	NA	NA
2	ver	m6	1	1	1	0
2	ver	m6	2	1	1	0
2	ver	m6	3	1	1	0
2	ver	m6	4	NA	NA	NA
2	ver	pnt	1	1	1	0
2	ver	pnt	2	1	1	0
2	ver	pnt	3	1	1	0
2	ver	pnt	4	NA	NA	NA
3	121_009	blb	1	0.251971	0.175123	358.42
3	121_009	blb	2	0.992214	0.282283	3211.51
3	121_009	blb	3	0.427389	0.173363	1097.29
3	121_009	blb	4	0.306873	0.215278	440.28
3	121_009	cmm	1	0.449166	0.222062	989.52
3	121_009	cmm	2	0.283519	0.227446	233.29
3	121_009	cmm	3	0.459307	0.234195	958.82
3	121_009	cmm	4	0.345306	0.170125	793.78
3	121_009	jam	1	0.639856	0.194972	1793.96
3	121_009	jam	2	0.355519	0.21724	577.56
3	121_009	jam	3	0.374264	0.197641	741.64
3	121_009	jam	4	NA	NA	NA
3	121_009	pnt	1	0.358218	0.212115	649.95
3	121_009	pnt	2	0.273283	0.180556	420.83
3	121_009	pnt	3	0.355648	0.229388	531.72
3	121_009	pnt	4	NA	NA	NA
3	124_001	blb	1	0.718433	0.340764	1581.94
3	124_001	blb	2	0.771475	0.247182	2259.62
3	124_001	blb	3	NA	NA	NA
3	124_001	blb	4	0.801731	0.324986	2096.51
3	124_001	cmm	1	0.346393	0.145672	877.42
3	124_001	cmm	2	0.352584	0.199999	714.38
3	124_001	cmm	3	0.534729	0.173347	1577.16
3	124_001	cmm	4	0.617892	0.252656	1515.97
3	124_001	jam	1	0.580256	0.26077	1474.18
3	124_001	jam	2	0.661206	0.458421	801.48
3	124_001	jam	3	0.701804	0.263359	1743.76
3	124_001	jam	4	0.521491	0.289592	1112.47
3	124_001	pnt	1	0.729293	0.291862	1937.68
3	124_001	pnt	2	0.80535	0.353983	1888.3
3	124_001	pnt	3	0.749189	0.246055	2093.61
3	124_001	pnt	4	NA	NA	NA
3	195.158	blb	1	0.676262	0.352503	1404.35
3	195.158	blb	2	0.715012	0.349418	1514.01
3	195.158	blb	3	0.782376	0.361809	1652.42
3	195.158	blb	4	0.648006	0.260666	1653.95
3	195.158	cmm	1	0.727793	0.224192	2096.84
3	195.158	cmm	2	0.414103	0.193379	915.22
3	195.158	cmm	3	0.406499	0.216661	756.95
3	195.158	cmm	4	0.518007	0.209293	1274.01
3	195.158	jam	1	0.724006	0.217224	2197.96
3	195.158	jam	2	0.485676	0.230221	1179.46
3	195.158	jam	3	0.600594	0.224929	1792.17
3	195.158	jam	4	0.514775	0.190651	1312.3
3	195.158	pnt	1	0.980774	0.506932	2115.62
3	195.158	pnt	2	0.900776	0.320238	2515.61
3	195.158	pnt	3	0.691068	0.260297	2020.18
3	195.158	pnt	4	0.862348	0.317851	2416.25
3	195	blb	1	0.5291	0.181959	1459.08
3	195	blb	2	0.436941	0.187277	1162.04
3	195	blb	3	0.379576	0.154559	1040.08
3	195	blb	4	0.439203	0.179538	1136.37
3	195	cmm	1	0.491193	0.168185	1194.03
3	195	cmm	2	0.378806	0.198527	795.34
3	195	cmm	3	0.435665	0.181935	1068.46
3	195	cmm	4	0.390672	0.210682	693.68
3	195	jam	1	0.423861	0.207844	894.371
3	195	jam	2	0.412434	0.194241	962.374
3	195	jam	3	0.497278	0.197503	1241.02
3	195	jam	4	0.464661	0.208951	1073.23
3	195	pnt	1	0.53512	0.202391	1396.96
3	195	pnt	2	0.526422	0.198397	1311.69
3	195	pnt	3	0.597503	0.216438	1558.08
3	195	pnt	4	0.490467	0.169512	1383.21
3	blb	80-1	1	0.193688	0.0865491	392.97
3	blb	80-1	2	0.137271	0.137271	0
3	blb	80-1	3	0.164105	0.110353	186.42
3	blb	80-1	4	NA	NA	NA
3	blb	m6	1	0.269921	0.173919	356.09
3	blb	m6	2	0.322757	0.147401	667.81
3	blb	m6	3	0.258055	0.158073	374.13
3	blb	m6	4	NA	NA	NA
3	cmm	80-1	1	NA	NA	NA
3	cmm	80-1	2	NA	NA	NA
3	cmm	80-1	3	NA	NA	NA
3	cmm	80-1	4	NA	NA	NA
3	cmm	m6	1	NA	NA	NA
3	cmm	m6	2	NA	NA	NA
3	cmm	m6	3	NA	NA	NA
3	cmm	m6	4	NA	NA	NA
3	jam	80-1	1	0.941295	0.184495	3442.58
3	jam	80-1	2	0.821782	0.312529	2111.84
3	jam	80-1	3	0.953565	0.309508	3090.41
3	jam	80-1	4	NA	NA	NA
3	jam	m6	1	0.610998	0.278435	1594.25
3	jam	m6	2	0.965039	0.243015	3325.8
3	jam	m6	3	NA	NA	NA
3	jam	m6	4	NA	NA	NA
3	pnt	80-1	1	1	1	0
3	pnt	80-1	2	0.800186	0.391362	2010.18
3	pnt	80-1	3	0.607651	0.238374	1820.87
3	pnt	80-1	4	NA	NA	NA
3	pnt	m6	1	0.843555	0.55545	1507.59
3	pnt	m6	2	1	0.535052	2200.92
3	pnt	m6	3	1	1	0
3	pnt	m6	4	NA	NA	NA
3	ver	80-1	1	1	1	0
3	ver	80-1	2	1	1	0
3	ver	80-1	3	1	1	0
3	ver	80-1	4	NA	NA	NA
3	ver	blb	1	0.839106	0.658631	963.71
3	ver	blb	2	0.844582	0.650863	946.44
3	ver	blb	3	0.901729	0.682462	1172.94
3	ver	blb	4	NA	NA	NA
3	ver	cmm	1	0.950596	0.770821	825.78
3	ver	cmm	2	1	1	0
3	ver	cmm	3	1	1	0
3	ver	cmm	4	NA	NA	NA
3	ver	jam	1	1	1	0
3	ver	jam	2	1	1	0
3	ver	jam	3	1	1	0
3	ver	jam	4	NA	NA	NA
3	ver	m6	1	1	1	0
3	ver	m6	2	1	1	0
3	ver	m6	3	1	1	0
3	ver	m6	4	NA	NA	NA
3	ver	pnt	1	1	0.774987	915.18
3	ver	pnt	2	1	1	0
3	ver	pnt	3	1	1	0
3	ver	pnt	4	NA	NA	NA

## Sheet: Explaination Sheet
Explaination Sheet

## Sheet: Experiment 1 S-RNase and HT-B
female	male	round	rep	longest	front
DRH195	SBGG505-A	1	1	0.230826	0.13367
DRH195	SBGG505-A	1	2	0.169996	0.106312
DRH195	SBGG505-A	1	3	0.179538	0.114339
DRH195	SBGG505-A	1	4	NA	NA
DRH195	SBGG505-A	2	1	0.312273	0.152601
DRH195	SBGG505-A	2	2	0.387906	0.194929
DRH195	SBGG505-A	2	3	0.311267	0.214642
DRH195	SBGG505-A	2	4	NA	NA
DRH195	SBGG505-A	3	1	0.5291	0.181959
DRH195	SBGG505-A	3	2	0.436941	0.187277
DRH195	SBGG505-A	3	3	0.379576	0.154559
DRH195	SBGG505-A	3	4	0.439203	0.179538
DRH195	Scmm320266-02	1	1	0.371474	0.224898
DRH195	Scmm320266-02	1	2	0.548226	0.248193
DRH195	Scmm320266-02	1	3	0.322929	0.174435
DRH195	Scmm320266-02	1	4	NA	NA
DRH195	Scmm320266-02	2	1	0.35967	0.165258
DRH195	Scmm320266-02	2	2	0.504471	0.267015
DRH195	Scmm320266-02	2	3	0.610534	0.263722
DRH195	Scmm320266-02	2	4	NA	NA
DRH195	Scmm320266-02	3	1	0.491193	0.168185
DRH195	Scmm320266-02	3	2	0.378806	0.198527
DRH195	Scmm320266-02	3	3	0.435665	0.181935
DRH195	Scmm320266-02	3	4	0.390672	0.210682
DRH195	SJGG520-A	1	1	0.268684	0.173194
DRH195	SJGG520-A	1	2	0.36189	0.201028
DRH195	SJGG520-A	1	3	0.35444	0.2041
DRH195	SJGG520-A	1	4	NA	NA
DRH195	SJGG520-A	2	1	0.37259	0.19599
DRH195	SJGG520-A	2	2	0.474321	0.183349
DRH195	SJGG520-A	2	3	0.394986	0.217516
DRH195	SJGG520-A	2	4	0.493412	0.198484
DRH195	SJGG520-A	3	1	0.423861	0.207844
DRH195	SJGG520-A	3	2	0.412434	0.194241
DRH195	SJGG520-A	3	4	0.464661	0.208951
DRH195	SPGG544-A	1	1	0.408195	0.275429
DRH195	SPGG544-A	1	2	0.461268	0.234684
DRH195	SPGG544-A	1	3	0.444697	0.226449
DRH195	SPGG544-A	1	4	NA	NA
DRH195	SPGG544-A	2	1	0.478172	0.242145
DRH195	SPGG544-A	2	2	0.440588	0.238187
DRH195	SPGG544-A	2	3	0.395832	0.189452
DRH195	SPGG544-A	2	4	NA	NA
DRH195	SPGG544-A	3	1	0.53512	0.202391
DRH195	SPGG544-A	3	2	0.526422	0.198397
DRH195	SPGG544-A	3	2	0.874926	0.190104
DRH195	SPGG544-A	3	3	0.597503	0.216438
DRH195	SPGG544-A	3	4	0.490467	0.169512
DRH195.121_009	SBGG505-A	1	1	0.199203	0.13124
DRH195.121_009	SBGG505-A	1	2	0.251969	0.15426
DRH195.121_009	SBGG505-A	1	3	0.210931	0.11996
DRH195.121_009	SBGG505-A	1	4	NA	NA
DRH195.121_009	SBGG505-A	2	1	0.233908	0.14942
DRH195.121_009	SBGG505-A	2	2	0.192604	0.0913036
DRH195.121_009	SBGG505-A	2	3	0.272025	0.152056
DRH195.121_009	SBGG505-A	2	4	NA	NA
DRH195.121_009	SBGG505-A	3	1	0.251971	0.175123
DRH195.121_009	SBGG505-A	3	2	0.992214	0.282283
DRH195.121_009	SBGG505-A	3	3	0.427389	0.173363
DRH195.121_009	SBGG505-A	3	4	0.306873	0.215278
DRH195.121_009	Scmm320266-02	1	1	0.335486	0.263028
DRH195.121_009	Scmm320266-02	1	2	0.282681	0.244868
DRH195.121_009	Scmm320266-02	1	3	0.308242	0.27305
DRH195.121_009	Scmm320266-02	1	4	NA	NA
DRH195.121_009	Scmm320266-02	2	1	0.427686	0.233119
DRH195.121_009	Scmm320266-02	2	2	0.472445	0.183064
DRH195.121_009	Scmm320266-02	2	3	0.339013	0.226876
DRH195.121_009	Scmm320266-02	2	4	0.432882	0.225795
DRH195.121_009	Scmm320266-02	3	1	0.449166	0.222062
DRH195.121_009	Scmm320266-02	3	2	0.283519	0.227446
DRH195.121_009	Scmm320266-02	3	3	0.459307	0.234195
DRH195.121_009	Scmm320266-02	3	4	0.345306	0.170125
DRH195.121_009	SJGG520-A	1	1	0.229362	0.178673
DRH195.121_009	SJGG520-A	1	2	0.245113	0.156837
DRH195.121_009	SJGG520-A	1	3	0.216275	0.151866
DRH195.121_009	SJGG520-A	1	4	NA	NA
DRH195.121_009	SJGG520-A	2	1	0.379506	0.19594
DRH195.121_009	SJGG520-A	2	2	0.270031	0.174009
DRH195.121_009	SJGG520-A	2	3	0.283234	0.160887
DRH195.121_009	SJGG520-A	2	4	NA	NA
DRH195.121_009	SJGG520-A	3	1	0.639856	0.194972
DRH195.121_009	SJGG520-A	3	2	0.355519	0.21724
DRH195.121_009	SJGG520-A	3	3	0.374264	0.197641
DRH195.121_009	SJGG520-A	3	4	NA	NA
DRH195.121_009	SPGG544-A	1	1	0.549667	0.333546
DRH195.121_009	SPGG544-A	1	2	0.509205	0.283181
DRH195.121_009	SPGG544-A	1	3	0.487442	0.312112
DRH195.121_009	SPGG544-A	1	4	NA	NA
DRH195.121_009	SPGG544-A	2	1	0.405821	0.185295
DRH195.121_009	SPGG544-A	2	2	0.311231	0.177161
DRH195.121_009	SPGG544-A	2	3	0.37644	0.200358
DRH195.121_009	SPGG544-A	2	4	NA	NA
DRH195.121_009	SPGG544-A	3	1	0.358218	0.212115
DRH195.121_009	SPGG544-A	3	2	0.273283	0.180556
DRH195.121_009	SPGG544-A	3	3	0.355648	0.229388
DRH195.121_009	SPGG544-A	3	4	NA	NA
DRH195.124_001	SBGG505-A	1	1	0.463773	0.334918
DRH195.124_001	SBGG505-A	1	2	0.411861	0.272464
DRH195.124_001	SBGG505-A	1	3	0.481003	0.343782
DRH195.124_001	SBGG505-A	1	4	NA	NA
DRH195.124_001	SBGG505-A	2	1	0.291746	0.158041
DRH195.124_001	SBGG505-A	2	2	NA	NA
DRH195.124_001	SBGG505-A	2	3	NA	NA
DRH195.124_001	SBGG505-A	2	4	NA	NA
DRH195.124_001	SBGG505-A	3	1	0.718433	0.340764
DRH195.124_001	SBGG505-A	3	2	0.771475	0.247182
DRH195.124_001	SBGG505-A	3	3	NA	NA
DRH195.124_001	SBGG505-A	3	4	0.801731	0.324986
DRH195.124_001	Scmm320266-02	1	1	0.378522	0.248859
DRH195.124_001	Scmm320266-02	1	2	0.306986	0.163688
DRH195.124_001	Scmm320266-02	1	3	0.364083	0.244694
DRH195.124_001	Scmm320266-02	1	4	NA	NA
DRH195.124_001	Scmm320266-02	2	1	0.352026	0.159745
DRH195.124_001	Scmm320266-02	2	2	0.591954	0.193867
DRH195.124_001	Scmm320266-02	2	3	0.572485	0.209084
DRH195.124_001	Scmm320266-02	2	4	0.481019	0.250541
DRH195.124_001	Scmm320266-02	3	1	0.346393	0.145672
DRH195.124_001	Scmm320266-02	3	2	0.352584	0.199999
DRH195.124_001	Scmm320266-02	3	3	0.534729	0.173347
DRH195.124_001	Scmm320266-02	3	4	0.617892	0.252656
DRH195.124_001	SJGG520-A	1	1	0.32996	0.208154
DRH195.124_001	SJGG520-A	1	2	0.453242	0.230416
DRH195.124_001	SJGG520-A	1	3	0.440212	0.214948
DRH195.124_001	SJGG520-A	1	4	NA	NA
DRH195.124_001	SJGG520-A	2	1	0.406476	0.187955
DRH195.124_001	SJGG520-A	2	2	0.429582	0.246652
DRH195.124_001	SJGG520-A	2	3	0.344011	0.211167
DRH195.124_001	SJGG520-A	2	4	0.748866	0.266538
DRH195.124_001	SJGG520-A	3	1	0.580256	0.26077
DRH195.124_001	SJGG520-A	3	2	0.661206	0.458421
DRH195.124_001	SJGG520-A	3	3	0.701804	0.263359
DRH195.124_001	SJGG520-A	3	4	0.521491	0.289592
DRH195.124_001	SPGG544-A	1	1	0.782961	0.338851
DRH195.124_001	SPGG544-A	1	2	0.695931	0.301561
DRH195.124_001	SPGG544-A	1	3	0.480664	0.310358
DRH195.124_001	SPGG544-A	1	4	NA	NA
DRH195.124_001	SPGG544-A	2	1	0.700024	0.21879
DRH195.124_001	SPGG544-A	2	2	1	0.305526
DRH195.124_001	SPGG544-A	2	3	0.731641	0.248022
DRH195.124_001	SPGG544-A	2	4	NA	NA
DRH195.124_001	SPGG544-A	3	1	0.729293	0.291862
DRH195.124_001	SPGG544-A	3	2	0.80535	0.353983
DRH195.124_001	SPGG544-A	3	3	0.749189	0.246055
DRH195.124_001	SPGG544-A	3	4	NA	NA
DRH195.158	SBGG505-A	1	1	0.464486	0.279451
DRH195.158	SBGG505-A	1	2	0.344581	0.211557
DRH195.158	SBGG505-A	1	3	0.459716	0.309564
DRH195.158	SBGG505-A	1	4	NA	NA
DRH195.158	SBGG505-A	2	1	0.425648	0.226552
DRH195.158	SBGG505-A	2	2	0.456564	0.25756
DRH195.158	SBGG505-A	2	3	3.69115	2.36507
DRH195.158	SBGG505-A	2	4	NA	NA
DRH195.158	SBGG505-A	3	1	0.676262	0.352503
DRH195.158	SBGG505-A	3	2	0.715012	0.349418
DRH195.158	SBGG505-A	3	3	0.782376	0.361809
DRH195.158	SBGG505-A	3	4	0.648006	0.260666
DRH195.158	Scmm320266-02	1	1	0.327377	0.199282
DRH195.158	Scmm320266-02	1	2	0.326285	0.240771
DRH195.158	Scmm320266-02	1	3	0.465389	0.192432
DRH195.158	Scmm320266-02	1	4	NA	NA
DRH195.158	Scmm320266-02	2	1	0.280144	0.0900264
DRH195.158	Scmm320266-02	2	2	0.47675	0.210182
DRH195.158	Scmm320266-02	2	3	0.301821	0.150293
DRH195.158	Scmm320266-02	2	4	NA	NA
DRH195.158	Scmm320266-02	3	1	0.727793	0.224192
DRH195.158	Scmm320266-02	3	2	0.414103	0.193379
DRH195.158	Scmm320266-02	3	3	0.406499	0.216661
DRH195.158	Scmm320266-02	3	4	0.518007	0.209293
DRH195.158	SJGG520-A	1	1	0.333781	0.275287
DRH195.158	SJGG520-A	1	2	0.6516	0.313384
DRH195.158	SJGG520-A	1	3	0.371555	0.252046
DRH195.158	SJGG520-A	1	4	NA	NA
DRH195.158	SJGG520-A	2	1	0.502657	0.213592
DRH195.158	SJGG520-A	2	2	0.595457	0.178769
DRH195.158	SJGG520-A	2	3	0.391961	0.255727
DRH195.158	SJGG520-A	2	4	NA	NA
DRH195.158	SJGG520-A	3	1	0.724006	0.217224
DRH195.158	SJGG520-A	3	2	0.485676	0.230221
DRH195.158	SJGG520-A	3	3	0.600594	0.224929
DRH195.158	SJGG520-A	3	4	0.514775	0.190651
DRH195.158	SPGG544-A	1	1	0.367455	0.288088
DRH195.158	SPGG544-A	1	2	0.265539	0.243976
DRH195.158	SPGG544-A	1	3	NA	NA
DRH195.158	SPGG544-A	1	4	NA	NA
DRH195.158	SPGG544-A	2	1	0.684962	0.28136
DRH195.158	SPGG544-A	2	2	0.627315	0.231591
DRH195.158	SPGG544-A	2	3	0.63224	0.312899
DRH195.158	SPGG544-A	2	4	NA	NA
DRH195.158	SPGG544-A	3	1	0.980774	0.506932
DRH195.158	SPGG544-A	3	2	0.900776	0.320238
DRH195.158	SPGG544-A	3	3	0.691068	0.260297
DRH195.158	SPGG544-A	3	4	0.862348	0.317851

## Sheet: Experiment 2 S. verrucosum SC
female	male	round	rep	longest	front
SV607854.02	SBGG505-A	1	1	0.840618	0.655711
SV607854.02	SBGG505-A	1	2	0.459319	0.333072
SV607854.02	SBGG505-A	1	3	NA	NA
SV607854.02	SBGG505-A	1	4	NA	NA
SV607854.02	SBGG505-A	2	1	NA	NA
SV607854.02	SBGG505-A	2	2	0.837868	0.575987
SV607854.02	SBGG505-A	2	3	NA	NA
SV607854.02	SBGG505-A	2	4	1	0.811183
SV607854.02	SBGG505-A	2	5	0.957938	0.680944
SV607854.02	SBGG505-A	3	1	0.839106	0.658631
SV607854.02	SBGG505-A	3	2	0.844582	0.650863
SV607854.02	SBGG505-A	3	3	0.901729	0.682462
SV607854.02	SBGG505-A	3	4	NA	NA
SV607854.02	Scmm320266-02	1	1	0.884289	0.775215
SV607854.02	Scmm320266-02	1	2	0.491501	0.375213
SV607854.02	Scmm320266-02	1	3	0.618837	0.484204
SV607854.02	Scmm320266-02	1	4	NA	NA
SV607854.02	Scmm320266-02	2	1	1	1
SV607854.02	Scmm320266-02	2	2	1	1
SV607854.02	Scmm320266-02	2	3	1	1
SV607854.02	Scmm320266-02	2	4	NA	NA
SV607854.02	Scmm320266-02	3	1	0.950596	0.770821
SV607854.02	Scmm320266-02	3	2	1	1
SV607854.02	Scmm320266-02	3	3	1	1
SV607854.02	Scmm320266-02	3	4	NA	NA
SV607854.02	SJGG520-A	1	1	0.7593	0.635815
SV607854.02	SJGG520-A	1	2	0.707772	0.578752
SV607854.02	SJGG520-A	1	3	0.861594	0.612058
SV607854.02	SJGG520-A	1	4	NA	NA
SV607854.02	SJGG520-A	2	1	1	1
SV607854.02	SJGG520-A	2	2	1	1
SV607854.02	SJGG520-A	2	3	1	1
SV607854.02	SJGG520-A	2	4	1	1
SV607854.02	SJGG520-A	3	1	1	1
SV607854.02	SJGG520-A	3	2	1	1
SV607854.02	SJGG520-A	3	3	1	1
SV607854.02	SJGG520-A	3	4	NA	NA
SV607854.02	SPGG544-A	1	1	0.876818	0.731981
SV607854.02	SPGG544-A	1	2	1	0.704266
SV607854.02	SPGG544-A	1	3	1	1
SV607854.02	SPGG544-A	1	4	NA	NA
SV607854.02	SPGG544-A	2	1	1	1
SV607854.02	SPGG544-A	2	2	1	1
SV607854.02	SPGG544-A	2	3	1	1
SV607854.02	SPGG544-A	2	4	NA	NA
SV607854.02	SPGG544-A	3	1	1	0.774987
SV607854.02	SPGG544-A	3	2	1	1
SV607854.02	SPGG544-A	3	3	1	1
SV607854.02	SPGG544-A	3	4	NA	NA

## Sheet: Experiment 3 Sli
female	male	round	rep	longest	front
SBGG505-A	M6	1	1	0.215178	0.157358
SBGG505-A	M6	1	2	0.172794	0.134014
SBGG505-A	M6	1	3	0.148467	0.0952469
SBGG505-A	M6	1	4	NA	NA
SBGG505-A	M6	2	1	0.291099	0.201727
SBGG505-A	M6	2	2	0.224818	0.15544
SBGG505-A	M6	2	3	0.253792	0.182385
SBGG505-A	M6	2	4	NA	NA
SBGG505-A	M6	3	1	0.269921	0.173919
SBGG505-A	M6	3	2	0.322757	0.147401
SBGG505-A	M6	3	3	0.258055	0.158073
SBGG505-A	M6	3	4	NA	NA
SBGG505-A	USDA8380-1	1	1	0.214934	0.156187
SBGG505-A	USDA8380-1	1	2	0.270362	0.171403
SBGG505-A	USDA8380-1	1	3	0.223099	0.149494
SBGG505-A	USDA8380-1	1	4	NA	NA
SBGG505-A	USDA8380-1	2	1	0.170571	0.113907
SBGG505-A	USDA8380-1	2	2	0.247143	0.144888
SBGG505-A	USDA8380-1	2	3	0.212263	0.126155
SBGG505-A	USDA8380-1	2	4	NA	NA
SBGG505-A	USDA8380-1	3	1	0.193688	0.0865491
SBGG505-A	USDA8380-1	3	2	0.137271	0.137271
SBGG505-A	USDA8380-1	3	3	0.164105	0.110353
SBGG505-A	USDA8380-1	3	4	NA	NA
Scmm320266-02	M6	1	1	0.722835	0.422918
Scmm320266-02	M6	1	2	0.939089	0.825201
Scmm320266-02	M6	1	3	1	1
Scmm320266-02	M6	1	4	NA	NA
Scmm320266-02	M6	2	1	1	1
Scmm320266-02	M6	2	2	1	1
Scmm320266-02	M6	2	3	1	1
Scmm320266-02	M6	2	4	NA	NA
Scmm320266-02	M6	3	1	NA	NA
Scmm320266-02	M6	3	2	NA	NA
Scmm320266-02	M6	3	3	NA	NA
Scmm320266-02	M6	3	4	NA	NA
Scmm320266-02	USDA8380-1	1	1	0.747896	0.634218
Scmm320266-02	USDA8380-1	1	2	0.924224	0.688545
Scmm320266-02	USDA8380-1	1	3	1	0.769999
Scmm320266-02	USDA8380-1	1	4	NA	NA
Scmm320266-02	USDA8380-1	2	1	1	0.540227
Scmm320266-02	USDA8380-1	2	2	1	0.638694
Scmm320266-02	USDA8380-1	2	3	0.982423	0.44251
Scmm320266-02	USDA8380-1	2	4	NA	NA
Scmm320266-02	USDA8380-1	3	1	NA	NA
Scmm320266-02	USDA8380-1	3	2	NA	NA
Scmm320266-02	USDA8380-1	3	3	NA	NA
Scmm320266-02	USDA8380-1	3	4	NA	NA
SJGG520-A	M6	1	1	1	0.79028
SJGG520-A	M6	1	2	0.558655	0.379236
SJGG520-A	M6	1	3	0.747289	0.635912
SJGG520-A	M6	1	4	NA	NA
SJGG520-A	M6	2	1	1	0.494253
SJGG520-A	M6	2	2	0.733953	0.380889
SJGG520-A	M6	2	3	0.148685	0.0920444
SJGG520-A	M6	2	4	NA	NA
SJGG520-A	M6	3	1	0.610998	0.278435
SJGG520-A	M6	3	2	0.965039	0.243015
SJGG520-A	M6	3	3	NA	NA
SJGG520-A	M6	3	4	NA	NA
SJGG520-A	USDA8380-1	1	1	0.757776	0.494104
SJGG520-A	USDA8380-1	1	2	0.565557	0.343527
SJGG520-A	USDA8380-1	1	3	1	0.72637
SJGG520-A	USDA8380-1	1	4	NA	NA
SJGG520-A	USDA8380-1	2	1	0.856688	0.254971
SJGG520-A	USDA8380-1	2	2	0.656448	0.174771
SJGG520-A	USDA8380-1	2	3	0.895998	0.682802
SJGG520-A	USDA8380-1	2	4	NA	NA
SJGG520-A	USDA8380-1	3	1	0.941295	0.184495
SJGG520-A	USDA8380-1	3	2	0.821782	0.312529
SJGG520-A	USDA8380-1	3	3	0.953565	0.309508
SJGG520-A	USDA8380-1	3	4	NA	NA
SPGG544-A	M6	1	1	0.807474	0.645759
SPGG544-A	M6	1	2	0.744208	0.531636
SPGG544-A	M6	1	3	1	0.714651
SPGG544-A	M6	1	4	NA	NA
SPGG544-A	M6	2	1	0.735424	0.396087
SPGG544-A	M6	2	2	0.80268	0.429374
SPGG544-A	M6	2	3	NA	NA
SPGG544-A	M6	2	4	NA	NA
SPGG544-A	M6	3	1	0.843555	0.55545
SPGG544-A	M6	3	2	1	0.535052
SPGG544-A	M6	3	3	1	1
SPGG544-A	M6	3	4	NA	NA
SPGG544-A	USDA8380-1	1	1	0.695102	0.518206
SPGG544-A	USDA8380-1	1	2	0.681168	0.548183
SPGG544-A	USDA8380-1	1	3	0.291183	0.161529
SPGG544-A	USDA8380-1	1	4	NA	NA
SPGG544-A	USDA8380-1	2	1	NA	NA
SPGG544-A	USDA8380-1	2	2	0.705851	0.28916
SPGG544-A	USDA8380-1	2	3	NA	NA
SPGG544-A	USDA8380-1	2	4	NA	NA
SPGG544-A	USDA8380-1	3	1	1	1
SPGG544-A	USDA8380-1	3	2	0.800186	0.391362
SPGG544-A	USDA8380-1	3	3	0.607651	0.238374
SPGG544-A	USDA8380-1	3	4	NA	NA
SV607845.02	M6	1	1	0.775313	0.712481
SV607845.02	M6	1	2	0.800988	0.682715
SV607845.02	M6	1	3	0.594176	0.448496
SV607845.02	M6	1	4	NA	NA
SV607845.02	M6	2	1	1	1
SV607845.02	M6	2	2	1	1
SV607845.02	M6	2	3	1	1
SV607845.02	M6	2	4	NA	NA
SV607845.02	M6	3	1	1	1
SV607845.02	M6	3	2	1	1
SV607845.02	M6	3	3	1	1
SV607845.02	M6	3	4	NA	NA
SV607845.02	USDA8380-1	1	1	1	0.959402
SV607845.02	USDA8380-1	1	2	1	1
SV607845.02	USDA8380-1	1	3	1	1
SV607845.02	USDA8380-1	1	4	NA	NA
SV607845.02	USDA8380-1	2	1	NA	NA
SV607845.02	USDA8380-1	2	2	NA	NA
SV607845.02	USDA8380-1	2	3	NA	NA
SV607845.02	USDA8380-1	2	4	NA	NA
SV607845.02	USDA8380-1	3	1	1	1
SV607845.02	USDA8380-1	3	2	1	1
SV607845.02	USDA8380-1	3	3	1	1
SV607845.02	USDA8380-1	3	4	NA	NA
